# Supplementary material for: Efficacy of Immunization against a Novel Synthetic 13-Amino Acid Betaglycan-Binding Peptide Sequence of Inhibin α Subunit on Promoting Fertility in Female Rats
Source: Int J Mol Sci. 2023 Apr 7;24(8):6914. doi: 10.3390/ijms24086914 (PMC10138769; doi:10.3390/ijms24086914)
Supplement: Supplementary file 1 [file ijms-24-06914-s001.zip]

Archive with 1 entries (1 files):
- ijms-2266183-supplementary.pdf
